# Supplementary material for: Understanding HIV Risk Behavior among Tuberculosis Patients with Alcohol Use Disorders in Tomsk, Russian Federation
Source: PLoS One. 2016 Feb 12;11(2):e0148910. doi: 10.1371/journal.pone.0148910 (PMC4752500; doi:10.1371/journal.pone.0148910)
Supplement: S1 File — (CSV) [file pone.0148910.s001.csv]

study_code	sex	start_place	zone	civil_status	occup	occup_other	prev_prison	disability	tb_contact	height	weight	housing	smok_dx	smok_sigarets	smok_year	audit_total	bmi	low_bmi	hiv	age	social_capital	married	hdd_base_month	num_zapoi	avg_std_dd_base_month	avg_std_hdd_base_month	mdr_base	mdr_rx	cesd_depression_base	mdr_total	high_drug_risk_base	stdrisk_base	std_high_risk_base	high_risk_base	high_asi_alc_base	high_asi_drug_base	low_social_capital	rab_score_sex_base	total_rab_score_base	sex01	under41
9743	1	1	0	3	1		0	0	1	156	47	3	4	30	17	15	19.3129520052597	1	0	31.1315068493151	4.21875	0	0	1			1	0	1	1	0	1	1	0	0	0	0	5	5	0	1
4881	1	1	1	0	4		0	0		150	39.5	5	4	5	25	20	17.5555555555556	1	0	41.4054794520548	7	1	7	8	33	33	0	0	0	0	0	1	1	0	0	0	0	5	5	0	0
3293	1	1	0	0	4		0	0		159	53	5	0			15	20.9643605870021	0		48.7369863013699	8	1	0	5	1.5		0	0	0	0	0	0	0	0	0	0	0	5	5	0	0
5945	1	1	1	3	4		0	0	1	161	45	5	4	15	40	24	17.3604413409976	1	0	51.8986301369863	6.5	0	2	7	5.33333333333333	7	0	0	0	0	0	1	1	0	0	0	0	1	1	0	0
9547	1	1	0	0	7		0	3	1	151	56	3	0			3	24.560326301478	0	0	49.8794520547945	7.5	1	6	6	6	6	0	0	1	0	0	0	0	0	1	0	0	5	5	0	0
9894	1	1	1	0	4		0	0	1	160	46	5	4	5	15	14	17.96875	1	0	30.958904109589	3.25	1	0	1	3		0	1	0	1	0	1	1	0	0	0	1	1	1	0	1
5364	1	1	0	1	4		0	0	1	164	51	3	4	10	7	12	18.9619274241523	1	0	21.2630136986301	5.5	0	0	5			0	0	0	0	0	0	0	0	0	0	0	4	4	0	1
5280	1	1	1	1	4		0	0		159	48	5	4	7	5	9	18.9865907203038	1	0	24.5205479452055	5.5	0	7	0	11.7142857142857	11.7142857142857	1	0	0	1	0	1	1	0	0	0	0	5	5	0	1
1310	1	1	1	0	4		0	0	1	145	36	5	4	6	10	23	17.1224732461356	1	0	28.8931506849315	7	1	4	1	5.44000010490417	6.00000011920929	0	0	0	0	0	0	0	0	0	0	0	5	5	0	1
4918	1	1	0	3	4		0	0		170	54	5	4	20	22	20	18.6851211072664	1	0	37.1315068493151	3.375	0	9	4	33	33	0	1	1	1	0	1	1	0	0	0	1	5	5	0	1
1512	1	1	1	3	4		0	0	0	151.5	48	5	4	10	5	13	20.9129823873476	0	0	48.6712328767123	6.5	0	0	0			0	0	0	0	0	0	0	0	0	0	0	1	1	0	0
382	1	1	0	0	4		0	0	1	161	52	5	4	20	13	12	20.0609544384862	0	1	32.6356164383562	4.9375	1	0	0			0	0	1	0	0	0	0	0	0	0	0	5	5	0	1
967	1	1	0	0	4		0	0	1	152	49	3	4	10	20	4	21.2084487534626	0	0	46.1835616438356	6.4375	0	0	1			0	0	0	0	0	0	0	0	0	0	0	1	1	0	0
912	1	1	0	2	4		0	0	1	164	48	3	4	20	10	21	17.8465199286139	1	0	31.3561643835616	5	1	0	3			0	0	0	0	0	0	0	0	0	0	0	5	5	0	1
7964	1	1	1	0	4		0	0	0	162	52	5	1	15	12	11	19.8140527358634	1	0	28.7232876712329	7	1	0	0			0	0	0	0	0	0	0	0	0	0	0	5	5	0	1
2581	1	1	1	0	4		0	0	1	165	48	5	4	15	15	28	17.6308539944904	1	0	32.5424657534247	5.375	1	22	0	12.3636363636364	12.3636363636364	0	0	1	0	0	0	0	1	1	0	0	6	6	0	1
3997	1	1	1	3	4		0	0		162	49	5	4	10	15	27	18.6709343087944	1	0	33.6493150684932	4.375	0	20	13	31.360000038147	31.360000038147	0	0	0	0	0	1	1	0	1	0	0	1	1	0	1
761	1	1	0	0	4		1	0	1	162	47	5	4	7	10	12	17.908855357415	1	0	27.3534246575342	3.375	1	1	4	5	10	0	0	0	0	0	0	0	1	0	0	1	6	6	0	1
5348	1	1	1	1	4		0	0	0	164	42	8	4	3	5	19	15.6157049375372	1	0	25.3178082191781	5.5	0	9	1	4.51111110051473	4.51111110051473	0	0	0	0	0	1	1	0	0	0	0	3	3	0	1
7939	1	1	1	0	4		0	0	1	172	57	5	4	10	15	3	19.2671714440238	1	0	42.4794520547945	7.9375	1	0	0			0	0	0	0	0	1	1	0	0	0	0	4	4	0	0
7544	1	1	1	0	4		1	0	1	165	45	5	4	10	33	26	16.5289256198347	1	0	49.2739726027397	8.21875	1	0	8			0	0	1	0	0	0	0	0	0	0	0	5	5	0	0
1529	1	1	0	1	4		0	0	0	157	38.5	5	4	6	7	14	15.6192949004016	1	0	21.0876712328767	4.375	0	1	0	6	6	0	0	0	0	0	0	0	0	0	0	0	5	5	0	1
3438	1	1	1	1	4		0	0	1	174	50	5	4	10	34	22	16.514731140177	1	0	51.4575342465753	8	0	0	0			0	0	0	0	0	0	0	0	0	0	0	1	1	0	0
3314	1	1	0	1	7		0	0	0	164	52	3	4	20	33	20	19.3337299226651	1	0	48.9506849315068	6.5	0	2	0	13.5	13.5	0	0	0	0	0	2	1	0	0	0	0	1	1	0	0
5270	1	1	1	0	4		0	0	1	152	52	5	4	6	27	27	22.5069252077562	0	0	50.6575342465753	5.71875	1	0	0	1		0	0	0	0	0	0	0	0	0	0	0	5	5	0	0
3543	1	1	0	1	4		0	0		169	65	10	4	20	5	13	22.7583067819754	0	0	39.8027397260274	1.5	0	0	3	1		0	0	1	0	0	0	0	1	0	0	1	5	5	0	1
7585	1	1	1	2	4		0	0	1	171	74.5	5	4	12	30	14	25.4779248315721	0	0	48.2493150684932	6.5	1	1	0	16	16	0	0	0	0	0	1	1	0	0	0	0	5	5	0	0
1054	1	1	1	0	4		0	0	1	168	53	5	4	5	13		18.7783446712018	1	0	29.3945205479452	4.4375	1	12	0	24	24	1	0	1	1	0	2	1	1	1	0	0	7	7	0	1
3297	1	1	0	2	4		0	0	1	164	55	10	4	10	20	17	20.4491374182035	0		40.1397260273973	6.71875	0	0	0	3.20000004768372		0	0	0	0	0	0	0	0	0	0	0	5	5	0	1
8939	1	1	1	3	2		0	0	1	167	55	5	4	10	20	13	19.7210369679802	1	0	56.841095890411	4.15625	0	3	0	5	5	0	0	0	0	0	0	0	0	0	0	0	1	1	0	0
5463	1	1	1	1	4		0	0	1	160	52	3	4	10	5	5	20.3125	0	0	20.7643835616438	7	0	0	0			0	0	0	0	0	0	0	0	0	0	0	2	2	0	1
1889	1	1	0	2	4		0	0	1	149	57	5	4	10	25	26	25.6745191658033	0	0	44.9945205479452	5	0	0	1			1	0	0	1	0	1	1	0	0	0	0	1	1	0	0
1255	1	1	1	3	4		0	0		164	66	5	4	15	15	14	24.5389649018441	0	0	49.8438356164384	6	0	0	1	1.5		0	0	0	0	0	1	1	0	0	0	0	1	1	0	0
5425	1	1	0	2	1		0	0	0	155	50.5	3	4	10	30	12	21.0197710718002	0	0	51.2794520547945	7.21875	0	1	0	8	8	0	0	1	0	0	0	0	0	0	0	0	1	1	0	0
5188	1	1	1	2	2		0	0	0	159	47	3	4	20	30	9	18.5910367469641	1	0	53.4794520547945	4.5	0	0	0	2		0	1	0	1	0	1	1	0	0	0	0	1	1	0	0
5420	0	1	1	1	1		0	0	1	175	69.5	5	4	15	32		22.6938775510204	0	0	47.8328767123288	7.5	0	2	1	5	5	0	0	0	0	0	0	0	1	0	0	0	6	6	1	0
1151	0	1	1	2	4		1	0	0	174	57	3	4	40	47	12	18.8267934998018	0	0	54	7.375	0	0	2			0	0	1	0	0	0	0	0	0	0	0	5	5	1	0
2446	0	1	1	1	4		0	0		196	70	5	4	20	35	30	18.2215743440233	1	0	51.7917808219178	6.9375	0	0	2			0	0	0	0	0	0	0	0	0	0	0	1	1	1	0
3199	0	1	1	0	2		0	3	1	172	60.5	5	4	20	40	20	20.4502433747972	0	0	63.2547945205479	8.5	1	6	0	11	11	0	0	0	0	0	0	0	0	0	0	0	1	1	1	0
1236	0	1	1	0	1		0	0	1	174	69	5	4	20	40	21	22.7903289734443	0	0	53.6602739726027	6.5	1	9	7	16	16	1	0	0	1	0	1	1	0	0	0	0	5	5	1	0
3901	0	1	1	1	7		0	0	1	178	80	5	4	20	30	18	25.2493372048984	0		59.0356164383562	5.65625	0	0	0			0	0	0	0	0	0	0	1	0	0	0	7	7	1	0
3863	0	1	1	2	4		0	0		180	78	5	4	10	30	22	24.0740740740741	0	0	43.4739726027397	5.21875	0	4	5	8.75	16	0	0	0	0	0	1	1	0	0	0	0	1	1	1	0
4809	0	1	1	1	4		1	0		176	69	5	4	20	40	32	22.2753099173554	0	0	54.7150684931507	4.375	0	7	2	25	25	0	0	0	0	0	1	1	1	0	0	0	6	6	1	0
8705	0	1	0	0	1		0	0	0	165	50	3	4	20	13	10	18.3654729109275	1	0	31.4767123287671	5.21875	1	0	0	3		0	0	0	0	0	0	0	0	0	0	0	5	5	1	1
8801	0	1	1	1	1		1	0	1	160	54	5	4	15	40	16	21.09375	0	0	50.8465753424658	7	0	2	0	22	22	0	0	0	0	0	1	1	1	0	0	0	6	6	1	0
563	0	1	1	1	3		0	0	1	171	57	3	4	10	5	22	19.4931773879142	0	0	18.9808219178082	6	0	0	0	3		0	0	0	0	0	0	0	0	0	1	0	5	5	1	1
9528	0	1	1	0	4		1	0		169	57.5	5	4	20	47	32	20.1323483071321	0	0	55.7232876712329	4.4375	1	0	0			0	0	0	0	0	1	1	0	0	0	0	5	5	1	0
1048	0	1	0	1	4		0	0	1	172.5	54	5	4	3	7	16	18.1474480151229	1	0	22.5287671232877	6.375	0	0	0			0	0	1	0	0	0	0	0	0	0	0	2	2	1	1
2930	0	1	1	1	4		0	0	1	173	46	5	4	10	25	32	15.3697083096662	1	0	43.4904109589041	4.875	0	0	2	2.1		0	0	0	0	0	1	1	0	0	0	0	1	1	1	0
467	0	1	1	1	4		0	0		171.5	72.5	5	1			8	24.6495932817109	0	0	39.3452054794521	6.5	0	0	0	3.75		0	0	0	0	0	0	0	1	0	0	0	5	5	1	1
6742	0	1	1	2	4		0	0	0	180	75	5	4	30	30	13	23.1481481481481	0	0	45.8328767123288	5	0	0	0			0	0	0	0	0	1	1	0	0	0	0	1	1	1	0
4325	0	1	0	1	4		1	0	1	180	67	3	3	15		17	20.679012345679	0	0	31.6547945205479	7	0	7	0	23.5714285714286	23.5714285714286	1	0	1	1	0	1	1	0	1	0	0	4	4	1	1
8292	0	1	0	0	1		0	0	0	193	79	3	4	20	7	18	21.2086230502832	0	0	25.758904109589	5	1	0	0	2.70000004768372		0	0	0	0	0	1	1	0	0	0	0	5	5	1	1
7289	0	1	0	2	4			0		173	75	10	4	10	14	15	25.0593070266297	0	0	30.7397260273973	2.34375	0	0	0			1	0	0	1	0	1	1	0	0	0	1	4	4	1	1
3035	0	1	1	1	4		1	0	1	165	58	5	4			25	21.3039485766759	0	0	52.5890410958904	6.375	0	3	2	12.3333333333333	12.3333333333333	0	0	0	0	0	0	0	0	0	0	0	1	1	1	0
3141	0	1	0	2	4		0	0	0	176	56	5	4	10	27	27	18.0785123966942	1	0	46.9643835616438	5.5	0	0	2			0	0	0	0	0	0	0	0	0	0	0	5	5	1	0
3217	0	1	1	1	4		0	0	0	161	54	5	4	20	30	21	20.8325296091972	0	0	51.9013698630137	6.375	0	7	2	15.0714285714286	15.0714285714286	0	1	0	1	0	0	0	0	0	0	0	5	5	1	0
880	0	1	1	1	4		0	0		173	52.5	5	4	20	35	8	17.5415149186408	1	0	53.9780821917808	4.8125	0	0	0			0	0	0	0	0	0	0	0	0	0	0	1	1	1	0
9706	0	1	0	0	4		1	0		164	54.5	1	4	20	20	13	20.2632361689471	0	0	39.8876712328767	5	1	3	0	4.45	10.3333333333333	0	0	0	0	0	0	0	0	0	0	0	5	5	1	1
951	0	1	1	0	1		0	0	1	169	72	5	4	20	15	27	25.2092013584959	0	0	32.0657534246575	5.5	1	21	1	11	11	0	0	0	0	0	1	1	0	1	0	0	5	5	1	1
9953	0	1	1	2	4		0	0	0	177	59	5	4	10	16	10	18.8323917137476	0	0	29.613698630137	6.5	0	3	2	19.466667175293	19.466667175293	0	0	0	0	0	0	0	1	0	0	0	7	7	1	1
6206	0	1	1	1	4		0	0	1	178	70	5	4	40	20	38	22.0931700542861	0	0	34.6301369863014	7	0	0	5			0	0	0	0	0	0	0	0	0	0	0	4	4	1	1
5260	0	1	1	0	4		0	0	0	176	55	5	4	15	30	8	17.7556818181818	1	0	52.4164383561644	7	1	0	3	1.5		0	0	1	0	0	0	0	0	0	0	0	5	5	1	0
9043	0	1	1	1	4		1	0		184	65	1	1	40	23	19	19.1989603024575	0	0	30.3698630136986	6.5	0	17	3	16	16	0	0	1	0	1	0	0	1	0	1	0	7	13	1	1
5365	0	1	0	0	4		0	0	0	180	70	5	4	30	20	17	21.6049382716049	0	0	35.7315068493151	6.5	1	0	0	1		1	0	0	1	0	0	0	0	0	0	0	5	5	1	1
6178	0	1	1	2	4		0	2	0	172	60.5	5	4	10	18	7	20.4502433747972	0	0	36.241095890411	7.5	0	0	1			0	0	0	0	0	1	1	1	0	0	0	5	5	1	1
9888	0	1	0	1	4		0	0	0	171	59.5	3	4	20	20	7	20.3481413084368	0	0	36.0547945205479	4.65625	0	0	1			0	0	0	0	0	1	1	0	0	0	0	4	4	1	1
2920	0	1	1	1	4		0	0		185	61	5	4	10	12	25	17.8232286340394	1	0	27.7917808219178	6.8125	0	5		16	16	0	0	0	0	0	0	0	1	1	0	0	6	6	1	1
7390	0	1	1	0	4		0	0		156	60	5	4	10	40	17	24.65483234714	0	0	53.2054794520548	6.4375	1	0	0			0	0	0	0	0	0	0	0	0	0	0	5	5	1	0
7079	0	1	1	0	4		1	0	1	169	54	5	4	10	24	38	18.9069010188719	0	0	40.7178082191781	6.875	1	0	1			0	0	0	0	0	0	0	0	0	0	0	3	3	1	1
7345	0	1	1	0	4		0	2		168	53	3	4	20	46	18	18.7783446712018	0	0	50.8493150684931	7.5	1	0	0			0	0	0	0	0	0	0	0	0	0	0	5	5	1	0
6477	0	1	1	0	1		0	0	0	175	55	5	4	20	10	15	17.9591836734694	1	0	26.3178082191781	7.21875	1	3	2	5.83333333333333	5.83333333333333	0	0	0	0	0	0	0	1	0	0	0	7	7	1	1
3957	0	1	1	0	4		0	2	0	168	42.8	5	4	4	18	14	15.1643990929705	1	0	35.5150684931507	6.5	1		0			0	0	1	0	0	0	0	0	0	0	0	5	5	1	1
4946	0	1	1	2	1		0	0	1	176	67	3	4	50	29	24	21.6296487603306	0	0	39.5178082191781	8	0	2	0	20.6000000635783	28.5	0	0	0	0	0	0	0	1	0	0	0	6	6	1	1
4249	0	1	1	0	2		0	0	1	178	74	5	4	20	47	25	23.355636914531	0	0	61.3671232876712	7.5	1	3	0	8	8	0	0	0	0	0	1	1	0	0	0	0	1	1	1	0
9176	0	1	1	0	4		0	0	1	178	51	5	4	20	30	34	16.0964524681227	1	0	44.3397260273973	7.5	1	0	2	3		0	0	0	0	0	1	1	0	0	0	0	5	5	1	0
4228	0	1	1	2	4		0	0		171	61	5	4	30	30	22	20.8611196607503	0	0	56.8164383561644	4.375	0	0	0			0	1	0	1	0	1	1	0	0	0	0	1	1	1	0
8296	0	1	1	0	4		1	0	1	172	61	5	4	15	5	7	20.619253650622	0	0	21.7232876712329	4.65625	0	1	0	2.90625	6	0	0	0	0	0	0	0	1	0	0	0	6	6	1	1
3101	0	1	1	0	4		0	0	1	173	49	5	4	15	42	28	16.3720805907314	1	0	55.4520547945205	7	1	7	2	16	16	0	0	0	0	0	0	0	0	1	0	0	1	1	1	0
4269	0	1	0	2	4		1	0	1	177	63	10	4	20	30	28	20.1091640333238	0	0	37.958904109589	3.375	0	0	0			1	0	0	1	0	1	1	1	0	0	1	7	7	1	1
4308	0	1	0	0	4		0	0	1	182	62	5	4	20	25	13	18.7175461900737	0	0	55.772602739726	5.4375	1	4	0	7.75	7.75	0	0	0	0	0	0	0	0	0	0	0	1	1	1	0
3115	0	1	0	0	4		1	0	1	176	69	3	4	20	26	30	22.2753099173554	0	0	40.9808219178082	4.4375	1	4	6	11.2666664123535	27.7999992370605	0	1	0	1	0	1	1	1	0	0	0	6	6	1	1
9900	0	1	1	1	4		1	0	1	172.5	48	5	4	25	18	26	16.1310649023314	1	0	25.558904109589	5.71875	0	14	0	16	16	0	0	0	0	0	0	0	0	0	0	0	4	4	1	1
6297	0	1	1	0	4		0	0	1	176	63	5	4	10	20	18	20.338326446281	0	0	33.0383561643836	8.5	1	2	5	16	16	0	0	0	0	0	0	0	0	0	0	0	5	5	1	1
1645	0	1	1	1	4		0	0	0	168	49	5	4	20	20	2	17.3611111111111	1	0	36.986301369863	5.15625	0	3	0	16	16	1	0	0	1	0	1	1	0	0	1	0	3	3	1	1
8893	0	1	1	0	4		0	0	0	185	78	5	4	10	40	15	22.7903579254931	0	0	48.986301369863	6	1	0	1			0	0	1	0	0	1	1	0	0	0	0	5	5	1	0
6353	0	1	1	2	7		1	3	1	155	48	5	4	7	30	30	19.9791883454735	0	0	55.372602739726	5.875	0	0	3			0	0	1	0	0	1	1	0	0	0	0	5	5	1	0
6622	0	1	0	2	4		0	0		176	57	3	4			23	18.4013429752066	1	0	52.2219178082192	5.71875	0	0	0			0	0	0	0	0	1	1	1	0	0	0	6	6	1	0
9468	0	1	1	1	4		1	0	1	169	59	5	4	20	19	27	20.6575400021008	0	0	29.7123287671233	7	0	4	0	24.7500002384186	24.7500002384186	1	0	0	1	0	0	0	1	0	0	0	5	5	1	1
4668	0	1	0	2	4		1	0	1	164	46	3	1			4	17.1029149315883	1	0	52.7698630136986	3.59375	0	0	0			0	0	0	0	0	0	0	0	0	0	1	1	1	1	0
7978	0	1	0	0	4		0	0	1	163	52	3	4	15	30	23	19.5716812826979	0	0	41.827397260274	7	1	1	0	5	5	0	0	0	0	0	1	1	0	0	0	0	5	5	1	0
1719	0	1	1	0	4		0	0	0	179	65	5	4	20	30	17	20.2865079117381	0	0	47.7643835616438	4.15625	1	6	4	33	33	0	0	0	0	0	1	1	1	0	0	0	6	6	1	0
7476	0	1	1	2	1		0	0	0	174	59	3	4	60	35	17	19.4873827454089	0	0	50.4164383561644	5.5	0	1	2	5	5	0	0	0	0	0	0	0	0	0	0	0	1	1	1	0
4002	0	1	0	0	4		0	2		170	63	3	4	20	30	22	21.7993079584775	0	0		8	0	0	0			0	0	0	0	0	2	1	1	0	0	0	6	6	1
6512	0	1	0	0	4		1	0	1	165	57.5	3	4	20	20	19	21.1202938475666	0	0	35.6383561643836	6	1	24	3	10.5	10.5	0	0	0	0	0	2	1	0	1	1	0	5	5	1	1
9837	0	1	1	0	4		0	0	0	186	68.5	5	4	10	10	17	19.7999768759394	0	0	26.5534246575342	6	1	0	0	1.5		0	0	0	0	0	0	0	0	0	0	0	5	5	1	1
6967	0	1	0	1	4		1	0		160	58	10	4	10	30	25	22.65625	0	0	48.5260273972603	6.5	0	0	0			1	0	0	1	0	0	0	1	0	0	0	6	6	1	0
7479	0	1	1	0	4		0	0		176	50	3	4	10	17	13	16.1415289256198	1	0	35.2657534246575	6	0	7	2	10	10	0	0	1	0	0	0	0	0	0	0	0	5	5	1	1
4281	0	1	1	1	4			2	1	172	49	5	4	30		10	16.5630070308275	1	0	30.6794520547945	6.5	0	0	0	2		0	0	0	0	0	0	0	0	0	0	0	5	5	1	1
2816	0	1	1	0	4		0	0	1	174	53	5	4	15	25	13	17.5056150085877	1	0	46.3150684931507	6.5	1	0		1		0	0	0	0	0	0	0	0	0	0	0	5	5	1	0
9880	0	1	1	2	1		1	0	0	164	64	5	4	15	29	16	23.7953599048186	0	0	39.4082191780822	7.5	0	5	0	12.625	19.6	0	0	0	0	1	0	0	1	1	1	0	5	12	1	1
3309	0	1	1	1	4		0	0	1	172	60	5	4	20	20	30	20.2812330989724	0	0	32.4931506849315	6.5	0	4	4	19.6	24	0	0	0	0	0	0	0	1	0	1	0	6	6	1	1
6717	0	1	1	0	1		0	0	0	178	62.5	5	4	20	20	11	19.7260446913269	0	0	36.386301369863	7	1	0	1			0	0	0	0	0	0	0	0	0	0	0	4	4	1	1
5047	0	1	0	1	4		1	0	1	166	52	10	4	40	21	39	18.8706633763972	0	0	37.158904109589	1.625	0	4	1	4.6	5	0	0	1	0	1	1	1	1	0	0	1	6	7	1	1
2119	0	1	1	0	7		0	3		159	55	5	4	20	30	15	21.7554685336814	0	0	58.7150684931507	8.5	1	2	0	6.33333333333333	8	1	0	0	1	0	0	0	0	0	0	0	1	1	1	0
709	0	1	1	2	4		1	0	1	170	59	10	4	20	20	35	20.4152249134948	0	0	41.6876712328767	3.28125	0	0	0			0	0	0	0	1	3	1	1	0	0	1	2	4	1	0
1043	0	1	0	1	4		0	0	1	166	51	5	4	10	15	27	18.5077660037741	0	0	22.9671232876712	8	0	0	3			0	1	0	1	0	0	0	0	0	0	0	4	4	1	1
8911	0	1	0	1	4		1	0	1	168	49	3	4	10	7	12	17.3611111111111	1	0	19.9232876712329	7	0	0	0	3		0	0	0	0	0	0	0	0	0	0	0	2	2	1	1
6984	0	1		0	4		1	2		186	64	5	4	10	33	9	18.499248468031	1	0	55.2602739726027	6.5	1	0	0			0	0	0	0	0	1	1	0	0	0	0	5	5	1	0
54	0	1	1	1	4		0	0	1	167	50	3	4	20	30	13	17.9282154254366	1	0	51.6657534246575	7	0	0	2			0	0	0	0	0	0	0	0	0	0	0	3	3	1	0
1970	0	1	0	1	1		1	0	1	175	58	5	4	20	25	11	18.9387755102041	0	0	35.8493150684931	7.5	1	0	3	1.5		0	1	0	1	0	1	1	0	0	0	0	1	1	1	1
5538	0	1	0	2	4		0	0	1	186	59	5	4	10	25	20	17.0539946814661	1	0	39.5287671232877	6	0	0	3	2		0	0	0	0	0	0	0	0	0	0	0	5	5	1	1
6422	0	1	1	2	4		1	0	1	172	71	5	4	10	35	11	23.9994591671174	0	0	50.8602739726027	4.59375	0	0	2			1	0	0	1	0	1	1	1	0	0	0	6	6	1	0
1658	0	1	0	1	4		1	0	1	169	62	3	4	15	20	24	21.7079233920381	0	0	41.3123287671233	7	0	6	0	8	8	0	0	0	0	0	0	0	0	0	0	0	1	1	1	0
6494	0	1	1	0	4		1	0	1	178	65	5	4	15	10	15	20.5150864789799	0	0	29.4465753424658	7.5	1	0	0			0	0	0	0	0	0	0	0	0	0	0	5	5	1	1
4300	0	1	0	2	7		0	3	0	170	63	7	1	15	35	8	21.7993079584775	0	0	58.7753424657534	6	0	3	0	14	14	0	0	1	0	0	1	1	1	0	0	0	6	6	1	0
697	0	1	1	1	3		0	0		169	50	5	4	10	7	7	17.5063898322888	1	0	18.3753424657534	8	0	0	0			0	0	0	0	0	0	0	1	0	1	0	5	5	1	1
2081	0	1	1	2	4		0	0	1	169	67	10	4	20	40	19	23.458562375267	0	0	45.7917808219178	4.5	0	18	4	16	16	0	0	0	0	0	0	0	0	0	0	0	1	1	1	0
7668	0	1	1	2	4		0	0	1	160	59	5	4	20	35	17	23.046875	0	0	46.6931506849315	7.5	0	5	0	23.5199996948242	23.5199996948242	0	1	0	1	0	0	0	0	1	0	0	5	5	1	0
5584	0	1	1	0	4		1	0	1	173	58	5	4	20	35	21	19.379197433927	0	0	51.5342465753425	6	1	3	1	6.75	10.3333333333333	0	0	0	0	0	0	0	0	0	0	0	5	5	1	0
3294	0	1	1	3	4		0	0	1	169	61	5	4	20	30	32	21.3577955953923	0	0	53.9123287671233	6.5	0	0	0	1.5		0	0	0	0	0	0	0	0	0	0	0	1	1	1	0
3730	0	1	0	0	4		0	0	0	177	61.5	3	4	20	20	14	19.6303744134827	0	0	38.4876712328767	7	1	0	0			0	0	0	0	0	0	0	0	0	0	0	5	5	1	1
6572	0	1	1	1	4		0	0		167	49.5	5	4	7	5	33	17.7489332711822	1	0	53.3917808219178	5.8125	0	21	0	11.8095238095238	11.8095238095238	0	0	1	0	0	1	1	0	1	0	0	1	1	1	0
3568	0	1	0	0	4		0	0	1	175	58	3	4	10	20	15	18.9387755102041	0	0	31.772602739726	7.5	1	1	0	6.66666666666667	16	1	0	0	1	0	0	0	0	0	0	0	2	2	1	1
1167	0	1	0	0	2		0	0	0	170	62	3	1			12	21.4532871972318	0	0	67.8109589041096	7.5	1	9	1	5	5	0	0	0	0	0	1	1	0	0	0	0	5	5	1	0
4337	0	1	1	1	4		0	0		198	73	5	4	40	25	15	18.6205489235792	0	0	39.7972602739726	4.375	0	6	4	7.66666666666667	7.66666666666667	0	0	0	0	0	0	0	0	0	0	0	5	5	1	1
2791	0	1	1	3	4		0	0	1	174	57	5	4	12	15	28	18.8267934998018	0	0	52.2383561643836	3.625	0	4	3	28	28	0	0	0	0	0	0	0	0	1	0	1	1	1	1	0
2932	0	1	0	2	4		0	0		169	53	3	4	20	35	20	18.5567732222261	0	0	53.5616438356164	8	0	0	2			0	0	0	0	0	1	1	0	0	0	0	1	1	1	0
8460	0	1	0	0	4		0	0	1	174	69	3	4	6	18	9	22.7903289734443	0	0	43.372602739726	6	1	1	0	8	8	1	0	0	1	0	0	0	0	0	0	0	5	5	1	0
1677	0	1	1	3	2		0	0	0	168	53	5	4	20	48	15	18.7783446712018	0	0	60.2082191780822	9	0	0	0			0	0	0	0	0	0	0	0	0	0	0	1	1	1	0
3527	0	1	1	2	4		0	0	0	170	55	8	4	10	40	14	19.0311418685121	0	0	55.5534246575342	6.5	0	1	0	8.30000019073486	8.30000019073486	0	1	1	1	0	0	0	0	0	0	0	5	5	1	0
6130	0	1	0	1	4		1	0		198	81	3	4	30	10	21	20.6611570247934	0	0	24.4821917808219	6	0	2	0	2.87037037037037	20	0	0	0	0	1	1	1	1	1	1	0	5	8	1	1
9454	0	1	0	1	4		1	0		192	73.5	3	4	15	10	18	19.9381510416667	0	0	25.758904109589	5.375	0	1	0	15	15	0	0	1	0	0	0	0	0	0	0	0	2	2	1	1
9044	0	1	1	0	1		0	2		173	69	3	4	20	40	21	23.0545624644993	0	0	47.3698630136986	8	1	3	0	16	16	0	0	0	0	0	1	1	0	0	0	0	5	5	1	0
5134	0	1	1	1	4		1	0		178	70	5	4	15	27	22	22.0931700542861	0	0	43.0054794520548	4.25	0	4	3	11.8400000572205	13.6000000238419	0	0	0	0	0	0	0	0	0	0	0	1	1	1	0
203	0	1	0	1	4		0	0	1	178	64	10	4	30	32	28	20.1994697639187	0	0	41.5013698630137	3.5	0	0	2			0	0	0	0	0	0	0	0	0	0	1	1	1	1	0
8819	0	1	1	1	4		0	0	1	167	54	5	4	20	32	18	19.3624726594715	0	0	51.3041095890411	5.4375	0	1	3	10	10	0	0	0	0	0	0	0	0	0	0	0	4	4	1	0
2096	0	1	0	0	1		0	0	0	172	69	8	4	20	30	19	23.3234180638183	0	0	51.8301369863014	8	1	0	0			0	0	0	0	0	0	0	0	0	0	0	5	5	1	0
9513	0	1	0	0	1		0	0		186	76	3	4	20	35	14	21.9678575557868	0	0	50.4082191780822	5.5	1	1	0	20	20	0	0	0	0	0	0	0	0	0	0	0	5	5	1	0
5309	0	1	1	1	4		0	0	0	181	71	3	4	20	16	21	21.6721101309484	0	0	31.9123287671233	6	1	0	1			0	0	0	0	0	1	1	1	0	0	0	5	5	1	1
1939	0	1	1	2	4		0	0		176	55	5	4	10	14	29	17.7556818181818	1	0	28.5205479452055	6	1	7	5	17	17	0	0	0	0	0	2	1	0	0	0	0	5	5	1	1
2970	0	1	1	3	4		0	0	1	182	69	5	4	20	30	12	20.8308175341142	0	0	45.4438356164384	3.375	0	1	0	5.60000014305115	6.40000009536743	1	0	0	1	0	0	0	0	0	0	1	5	5	1	0
9924	0	1	1	2	4		1	0		163	55	5	4	10	30	28	20.7008167413151	0	0	49.0986301369863	4.65625	0	4	0	5.51111112700568	8	1	0	0	1	0	0	0	0	0	0	0	4	4	1	0
5390	0	1	1	1	4		0	0	1	172	57	5	4	20	30	25	19.2671714440238	0	0	47.0904109589041	4.5	0	3	3	5	5	0	0	0	0	0	1	1	0	0	0	0	5	5	1	0
6025	0	1	0	1	1		0	0	0	170	60	3	4	15	12	24	20.7612456747405	0	0	35.4383561643836	7	0	18	5	10.6666666666667	10.6666666666667	0	0	1	0	0	1	1	0	1	0	0	4	4	1	1
9797	0	1	0	0	4		1	0		170	57	3	4	10	20	13	19.7231833910035	0	0	37.9205479452055	5	1	3	6	10.2249999046326	12.0666666030884	0	0	0	0	0	1	1	0	0	0	0	5	5	1	1
4236	0	1	1	0	1		0	0	1	169	70	5	4	10	23	6	24.5089457652043	0	0	30.4465753424658	7	1	0	0	1.5		1	0	0	1	0	1	1	0	0	0	0	5	5	1	1
6836	0	1	1	0	4		1	0	1	184	70	5	4	30	20	27	20.6758034026465	0	0	35.4082191780822	5.15625	1	0	2			0	0	0	0	0	1	1	1	0	0	0	5	5	1	1
5027	0	1	0	1	4		0	0	1	172	69	3	4	20	11	11	23.3234180638183	0	0	26.0794520547945	5.65625	0	1	0	5	5	0	0	0	0	0	0	0	0	0	0	0	2	2	1	1
2029	0	1	0	0	4		0	0	0	170	58	3	4	20	38	6	20.0692041522491	0	0	58.4849315068493	5.5	1	7	3	9.57142857142857	9.57142857142857	0	0	0	0	0	1	1	0	0	0	0	5	5	1	0
2369	0	1	1	2	4		0	0		176	58	5	4	10	30	14	18.724173553719	0	0	49.8301369863014	6	0	0	0			0	0	0	0	0	0	0	0	0	0	0	1	1	1	0
1733	0	1	1	0	4		0	0	1	175	60	5	4	20	35	13	19.5918367346939	0	0	51.5698630136986	7.5	1	2	5	11.3333333333333	16	0	0	0	0	0	0	0	0	0	0	0	5	5	1	0
4324	0	1	0	2	4		1	0	0	161	54	3	4	15	20	18	20.8325296091972	0	0	34.2904109589041	6.5	0	16	5	11.5	11.5	0	1	0	1	0	0	0	1	1	1	0	5	5	1	1
1303	0	1	1	1	4		1	0	1	162	52	5	4	10	28	23	19.8140527358634	0	0	41.6821917808219	4.71875	0	0	0			0	0	0	0	0	0	0	0	0	0	0	1	1	1	0
4005	0	1	0	3	4		0	0	0	173	51	3	4	30	35	7	17.0403287781082	1	0	55.2438356164384	6	0	2	0	8	8	0	0	0	0	0	0	0	0	0	0	0	1	1	1	0
3559	0	1	0	2	4		0	0	1	174	44	3	4	10	17	21	14.5329634033558	1	0	33.9643835616438	6	0		4			0	0	0	0	0	0	0	0	0	0	0	5	5	1	1
9820	0	1	0	0	1		0	0	0	171	64	3	4	40	25	16	21.8870763653774	0	0	34.4767123287671	6	1	0	0	2.625		0	0	0	0	0	2	1	0	0	0	0	5	5	1	1
291	0	1	1	0	7		0	0	1	176	61	5	4	10	27	17	19.6926652892562	0	0	39.2219178082192	6.5	1	0	2	3.20000004768372		0	0	0	0	0	1	1	0	0	0	0	1	1	1	1
2308	0	1	1	2	4		0	0	0	185	73	5	4	15	30	15	21.3294375456538	0	0	42.9397260273973	7	0	0	0			0	0	0	0	0	0	0	0	0	0	0	1	1	1	0
3753	0	1	1	1	4		0	0	1	170	53	5	4	10	20	16	18.3391003460208	1	0	26.6356164383562	6.5	0	0	1			0	0	1	0	0	0	0	0	0	0	0	5	5	1	1
5007	0	1	1	0	4		0	0		165	62	5	4	20	12	16	22.77318640955	0	0	30.2794520547945	7.5	1	9	2	13.6888889736599	13.6888889736599	1	0	0	1	0	0	0	0	0	0	0	5	5	1	1
9015	0	1	1	3	2		1	3	0	184	64	5	4	20	40	25	18.9035916824197	0	0	60.813698630137	4.53125	0	0	0			0	0	0	0	0	0	0	0	0	0	0	5	5	1	0
6100	0	1	1	1	4		0	0	1	170	60	5	4	20	50	14	20.7612456747405	0	0	57.5753424657534	3.875	1	4	0	33	33	1	0	0	1	0	1	1	0	0	0	1	4	4	1	0
378	0	1	1	2	4		0	0	1	181	85	5	4	20	15	16	25.9454839595861	0	0	32.386301369863	7.5	0	3	0	12.5	12.5	0	0	0	0	1	0	0	1	0	0	0	6	8	1	1
8999	0	1	1	0	4		0	0	1	183	64	5	4	15	15	15	19.1107527844964	0	0	28.4849315068493	6.5	1	0	16	4		0	0	0	0	0	0	0	0	0	0	0	4	4	1	1
8283	0	1	0	2	1		0	0	0	180	69	5	4	12	24	13	21.2962962962963	0	0	39.4054794520548	3.375	0	7	4	13.4285714285714	13.4285714285714	0	0	1	0	0	2	1	1	0	1	1	6	6	1	1
9493	0	1		0	1		0	0		173	60	5	4	20	25	11	20.0474456213038	0	0	50.1123287671233	7	1	1	0	4.75	8	0	0	0	0	0	0	0	0	0	0	0	5	5	1	0
8422	0	1	1	0	1		0	0	1	170	53	5	4	30	30	11	18.3391003460208	1	0	47.4164383561644	5.15625	1	0	0	1.5		0	0	0	0	0	0	0	0	0	0	0	5	5	1	0
9002	0	1	1	0	4		1	0		180	58	5	4	40	30	23	17.9012345679012	1	0	56.6684931506849	5.875	1	5	0	10	10	0	0	0	0	0	0	0	0	0	0	0	5	5	1	0
6390	0	1	1	2	4		1	0	1	155	52.5	5	4	15	30	24	21.8522372528616	0	0	55.0821917808219	5.4375	0	6	0	10.0909090909091	17	0	0	0	0	0	0	0	0	1	0	0	1	1	1	0
4886	0	1	1	1	4		0	0	1	172	60	5	4	10	16	21	20.2812330989724	0	0	31.8547945205479	7	0	4	6	16	16	0	0	0	0	0	0	0	0	0	0	0	1	1	1	1
4271	0	1	1	1	4		1	0	1	173	71	5	4	15	15	20	23.7228106518761	0	0	26.4958904109589	6	0	5	4	5.15384615384615	8.6	0	0	0	0	0	0	0	1	0	0	0	7	7	1	1
8753	0	1	1	2	7		0	0	1	173	68	5	4	25	28	19	22.7204383708109	0	0	42.1479452054795	6.5	0	0	0			0	1	0	1	0	0	0	0	0	0	0	5	5	1	0
7825	0	1	0	1	4		0	0	1	175	67	10	4	20	20	25	21.8775510204082	0	0	35.7972602739726	4.5	0	3	7	16	16	0	0	0	0	0	0	0	0	0	0	0	5	5	1	1
5412	0	1	0	2	4		1	0		169	60	3	4	30		35	21.0076677987465	0	0	42.5945205479452	7	0	4		21.5	21.5	1	0	0	1	1	2	1	1	1	1	0	5	11	1	0
8330	0	1	1	2	1		0	0	1	178	59	5	4	10	26	14	18.6213861886125	0	0	41.3917808219178	7	0	2	3	9	16	0	0	0	0	0	0	0	0	0	0	0	3	3	1	0
7222	0	1	0	2	4		0	0		165	52	3	4	15	30	11	19.1000918273646	0	0	43.5561643835616	2.625	0	0	1			0	0	0	0	0	1	1	0	1	0	1	2	2	1	0
3828	0	1	0	1	1		0	0	1	179	71	5	4	30	15	17	22.1591086420524	0	0	28.958904109589	5	0	3	0	7.75	9.33333333333333	0	1	0	1	0	1	1	0	0	0	0	3	3	1	1
9739	0	1	1	0	4		0	0	1	170	50	5	4	3	25	22	17.3010380622837	1	0	46.7287671232877	6	1	0	0	1.5		0	0	0	0	0	0	0	0	0	0	0	1	1	1	0
4115	0	1	1	2	4		1	0	1	182	76	10	4	10	30	19	22.9440888781548	0	0	42.4547945205479	5	0	10	0	22	22	0	0	0	0	0	1	1	1	0	0	0	6	6	1	0
6447	0	1		1	1		1	0	1	165	66	5	4	10	14	26	24.2424242424242	0	0	30.6657534246575	5	0	15	3	19.2	19.2	0	0	0	0	1	1	1	1	1	0	0	6	7	1	1
9649	0	1	1	2	4		0	0	0	172	59	5	4	40	30	19	19.9432125473229	0	0	52.3315068493151	5	0	3	6	4.83333333333333	6.66666666666667	0	0	0	0	0	0	0	1	0	0	0	5	5	1	0
3223	0	1	0	1	4		1	0	0	165	45	5	4	20	30	18	16.5289256198347	1	0	55.4712328767123	7.5	0	0	1			0	0	0	0	0	0	0	0	0	0	0	5	5	1	0
8266	0	1	1	0	4		1	0	1	182	63	5	4	20	30	21	19.0194420963652	0	0	38.2602739726027	6.5	1	0	0			0	0	0	0	0	0	0	0	0	0	0	5	5	1	1
6755	0	1	0	1	1		1	0	0	172	65.5	5	4	10	30	5	22.1403461330449	0	0	59.3123287671233	4.65625	0	0	0			0	0	0	0	0	0	0	0	0	0	0	1	1	1	0
1252	0	1	0	0	4		1	0	1	176	75	3	4	20	18	19	24.2122933884298	0	0	30.7178082191781	7.5	0	0	7			0	0	0	0	0	0	0	1	0	0	0	6	6	1	1
2378	0	1	0	1	4		1	0	1	173	64	3	4	20	15	18	21.3839419960573	0	0	30.7972602739726	6.5	0	0	6			1	0	0	1	1	0	0	1	0	0	0	5	7	1	1
212	0	1	1	3	4		0	0		172	65	5	4	20	40	16	21.9713358572201	0	0	50.2109589041096	7.5	0	3	0	23	23	0	0	0	0	0	0	0	0	0	0	0	5	5	1	0
2164	0	1	0	1	4		1	0	1	180	73	3	4	15	15	11	22.5308641975309	0	0	27.1150684931507	5.5	0	2	2	7	7	1	0	0	1	0	0	0	0	0	0	0	3	3	1	1
7405	0	1	0	3	4		1	3	1	172	60	10	4	20	42	39	20.2812330989724	0	0	52.7232876712329	2.25	0	0	0			0	0	0	0	0	1	1	1	0	0	1	6	6	1	0
3642	0	1	0	2	4		0	0	1	175	70	3	4	20	20	14	22.8571428571429	0	0	38.6246575342466	6.5	0	0	1			1	0	0	1	0	2	1	1	0	0	0	5	5	1	1
4389	0	1	1	2	4		0	0	1	176	66.5	5	4	20	25	20	21.4682334710744	0	0	40.3561643835616	4.4375	1	0	5	3.29999995231628		1	0	0	1	0	0	0	0	0	0	0	5	5	1	1
7781	0	1	1	0	4		1	0	0	173	59	5	4	15	19	18	19.7133215276154	0	0	31.3068493150685	5.5	1	24	10	5	5	0	0	0	0	0	0	0	0	1	1	0	5	5	1	1
8399	0	1	1	1	7		0	0	0	172	58	3	4	40	35	11	19.6051919956733	0	0	31.7232876712329	6	0	0	6	3		0	0	0	0	0	0	0	0	0	0	0	4	4	1	1
6224	0	1	1	0	4		0	0	1	172	50	5	4	15	33	25	16.901027582477	1	0	38.0054794520548	7	1	0	1			0	0	0	0	0	2	1	0	0	0	0	4	4	1	1
6577	0	1	1	1	4		0	0	0	158	57	5	4	10	15	28	22.8328793462586	0	0	34.7369863013699	6	0	25	3	16	16	0	0	0	0	0	1	1	1	1	0	0	6	6	1	1
