# Supplementary material for: Understanding HIV Risk Behavior among Tuberculosis Patients with Alcohol Use Disorders in Tomsk, Russian Federation
Source: PLoS One. 2016 Feb 12;11(2):e0148910. doi: 10.1371/journal.pone.0148910 (PMC4752500; doi:10.1371/journal.pone.0148910)
Supplement: S2 File — (LOG) [file pone.0148910.s002.log]

---------------------------------------------------------------------------------------------------------------------------------------------------------------------------
      name:  <unnamed>
       log:  C:\data\impact\dictionary_impact_for_public.log
  log type:  text
 opened on:   7 Jan 2016, 15:50:39

. codebook

---------------------------------------------------------------------------------------------------------------------------------------------------------------------------
study_code                                                                                                                                                       Study_Code
---------------------------------------------------------------------------------------------------------------------------------------------------------------------------

                  type:  numeric (int)

                 range:  [54,9953]                    units:  1
         unique values:  196                      missing .:  0/196

                  mean:   5109.14
              std. dev:   2860.16

           percentiles:        10%       25%       50%       75%       90%
                              1167      2931      5017    7477.5      9176

---------------------------------------------------------------------------------------------------------------------------------------------------------------------------
sex                                                                                                                                                                     sex
---------------------------------------------------------------------------------------------------------------------------------------------------------------------------

                  type:  numeric (byte)
                 label:  sex

                 range:  [0,1]                        units:  1
         unique values:  2                        missing .:  0/196

            tabulation:  Freq.   Numeric  Label
                           161         0  male
                            35         1  female

---------------------------------------------------------------------------------------------------------------------------------------------------------------------------
start_place                                                                                                                                                     start_place
---------------------------------------------------------------------------------------------------------------------------------------------------------------------------

                  type:  numeric (byte)

                 range:  [1,1]                        units:  1
         unique values:  1                        missing .:  0/196

            tabulation:  Freq.  Value
                           196  1

---------------------------------------------------------------------------------------------------------------------------------------------------------------------------
zone                                                                                                                                                                   zone
---------------------------------------------------------------------------------------------------------------------------------------------------------------------------

                  type:  numeric (byte)
                 label:  zone

                 range:  [0,1]                        units:  1
         unique values:  2                        missing .:  3/196

            tabulation:  Freq.   Numeric  Label
                            70         0  urban
                           123         1  rural
                             3         .  

---------------------------------------------------------------------------------------------------------------------------------------------------------------------------
civil_status                                                                                                                                                   civil_status
---------------------------------------------------------------------------------------------------------------------------------------------------------------------------

                  type:  numeric (int)
                 label:  civil_status

                 range:  [0,3]                        units:  1
         unique values:  4                        missing .:  0/196

            tabulation:  Freq.   Numeric  Label
                            72         0  married
                            63         1  single
                            46         2  divorced
                            15         3  widow(er)

---------------------------------------------------------------------------------------------------------------------------------------------------------------------------
occup                                                                                                                                                                 occup
---------------------------------------------------------------------------------------------------------------------------------------------------------------------------

                  type:  numeric (int)
                 label:  occup

                 range:  [1,7]                        units:  1
         unique values:  5                        missing .:  0/196

            tabulation:  Freq.   Numeric  Label
                            27         1  employed
                             7         2  retired
                             2         3  student
                           151         4  unemployed
                             9         7  other

---------------------------------------------------------------------------------------------------------------------------------------------------------------------------
occup_other                                                                                                                                                     occup_other
---------------------------------------------------------------------------------------------------------------------------------------------------------------------------

                  type:  string (str16), but longest is str0

         unique values:  0                        missing "":  196/196

            tabulation:  Freq.  Value
                           196  ""

---------------------------------------------------------------------------------------------------------------------------------------------------------------------------
prev_prison                                                                                                                                                     prev_prison
---------------------------------------------------------------------------------------------------------------------------------------------------------------------------

                  type:  numeric (byte)
                 label:  yesno

                 range:  [0,1]                        units:  1
         unique values:  2                        missing .:  2/196

            tabulation:  Freq.   Numeric  Label
                           141         0  no
                            53         1  yes
                             2         .  

---------------------------------------------------------------------------------------------------------------------------------------------------------------------------
disability                                                                                                                                                       disability
---------------------------------------------------------------------------------------------------------------------------------------------------------------------------

                  type:  numeric (byte)

                 range:  [0,3]                        units:  1
         unique values:  3                        missing .:  0/196

            tabulation:  Freq.  Value
                           182  0
                             7  2
                             7  3

---------------------------------------------------------------------------------------------------------------------------------------------------------------------------
tb_contact                                                                                                                                                       tb_contact
---------------------------------------------------------------------------------------------------------------------------------------------------------------------------

                  type:  numeric (byte)
                 label:  yesno

                 range:  [0,1]                        units:  1
         unique values:  2                        missing .:  45/196

            tabulation:  Freq.   Numeric  Label
                            48         0  no
                           103         1  yes
                            45         .  

---------------------------------------------------------------------------------------------------------------------------------------------------------------------------
height                                                                                                                                                          height (cm)
---------------------------------------------------------------------------------------------------------------------------------------------------------------------------

                  type:  numeric (double)

                 range:  [145,198]                    units:  .1
         unique values:  44                       missing .:  0/196

                  mean:   171.082
              std. dev:   8.87685

           percentiles:        10%       25%       50%       75%       90%
                               160       165       172       176       182

---------------------------------------------------------------------------------------------------------------------------------------------------------------------------
weight                                                                                                                                                          weight (kg)
---------------------------------------------------------------------------------------------------------------------------------------------------------------------------

                  type:  numeric (double)

                 range:  [36,85]                      units:  .1
         unique values:  59                       missing .:  0/196

                  mean:   59.2719
              std. dev:   9.17024

           percentiles:        10%       25%       50%       75%       90%
                                48     52.25        59     65.75        71

---------------------------------------------------------------------------------------------------------------------------------------------------------------------------
housing                                                                                                                                                             housing
---------------------------------------------------------------------------------------------------------------------------------------------------------------------------

                  type:  numeric (byte)
                 label:  housing

                 range:  [1,10]                       units:  1
         unique values:  6                        missing .:  0/196

            tabulation:  Freq.   Numeric  Label
                             2         1  Communal Apartment
                            53         3  Apartment
                           125         5  Private House
                             1         7  Prison
                             3         8  Hostel
                            12        10  Homeless

---------------------------------------------------------------------------------------------------------------------------------------------------------------------------
smok_dx                                                                                                                                                     Smoking History
---------------------------------------------------------------------------------------------------------------------------------------------------------------------------

                  type:  numeric (byte)
                 label:  smoke

                 range:  [0,4]                        units:  1
         unique values:  4                        missing .:  0/196

            tabulation:  Freq.   Numeric  Label
                             2         0  no
                             6         1  past
                             1         3  no data
                           187         4  current

---------------------------------------------------------------------------------------------------------------------------------------------------------------------------
smok_sigarets                                                                                                                                                 smok_sigarets
---------------------------------------------------------------------------------------------------------------------------------------------------------------------------

                  type:  numeric (byte)

                 range:  [3,60]                       units:  1
         unique values:  14                       missing .:  7/196

                  mean:   17.3333
              std. dev:    8.9787

           percentiles:        10%       25%       50%       75%       90%
                                10        10        15        20        30

---------------------------------------------------------------------------------------------------------------------------------------------------------------------------
smok_year                                                                                                                                                         smok_year
---------------------------------------------------------------------------------------------------------------------------------------------------------------------------

                  type:  numeric (byte)

                 range:  [5,50]                       units:  1
         unique values:  34                       missing .:  10/196

                  mean:   24.1613
              std. dev:   10.5044

           percentiles:        10%       25%       50%       75%       90%
                                10        15        25        30        40

---------------------------------------------------------------------------------------------------------------------------------------------------------------------------
audit_total                                                                                                                                                     (unlabeled)
---------------------------------------------------------------------------------------------------------------------------------------------------------------------------

                  type:  numeric (byte)

                 range:  [2,39]                       units:  1
         unique values:  35                       missing .:  2/196

                  mean:   18.2784
              std. dev:   7.66358

           percentiles:        10%       25%       50%       75%       90%
                                 9        13      17.5        23        28

---------------------------------------------------------------------------------------------------------------------------------------------------------------------------
bmi                                                                                                                                                             (unlabeled)
---------------------------------------------------------------------------------------------------------------------------------------------------------------------------

                  type:  numeric (double)

                 range:  [14.532963,25.945484]        units:  1.000e-08
         unique values:  176                      missing .:  0/196

                  mean:   20.1987
              std. dev:   2.34698

           percentiles:        10%       25%       50%       75%       90%
                           17.3604    18.621   20.0892   21.7993   23.3234

---------------------------------------------------------------------------------------------------------------------------------------------------------------------------
low_bmi                                                                                                                                BMI <18.5 in males or <20 in females
---------------------------------------------------------------------------------------------------------------------------------------------------------------------------

                  type:  numeric (byte)
                 label:  yesno

                 range:  [0,1]                        units:  1
         unique values:  2                        missing .:  0/196

            tabulation:  Freq.   Numeric  Label
                           140         0  no
                            56         1  yes

---------------------------------------------------------------------------------------------------------------------------------------------------------------------------
hiv                                                                                                                                                             (unlabeled)
---------------------------------------------------------------------------------------------------------------------------------------------------------------------------

                  type:  numeric (byte)
                 label:  yesno

                 range:  [0,1]                        units:  1
         unique values:  2                        missing .:  3/196

            tabulation:  Freq.   Numeric  Label
                           192         0  no
                             1         1  yes
                             3         .  

---------------------------------------------------------------------------------------------------------------------------------------------------------------------------
age                                                                                                                                                             (unlabeled)
---------------------------------------------------------------------------------------------------------------------------------------------------------------------------

                  type:  numeric (double)

                 range:  [18.375342,67.810959]        units:  1.000e-08
         unique values:  194                      missing .:  1/196

                  mean:   41.4941
              std. dev:   10.9508

           percentiles:        10%       25%       50%       75%       90%
                           26.6356   31.8548   41.4055   51.2795   55.3726

---------------------------------------------------------------------------------------------------------------------------------------------------------------------------
social_capital                                                                                                                 higher = more soc cap (resources, cognitive)
---------------------------------------------------------------------------------------------------------------------------------------------------------------------------

                  type:  numeric (double)

                 range:  [1.5,9]                      units:  .00001
         unique values:  52                       missing .:  0/196

                  mean:   5.96508
              std. dev:   1.39812

           percentiles:        10%       25%       50%       75%       90%
                              4.25         5         6         7       7.5

---------------------------------------------------------------------------------------------------------------------------------------------------------------------------
married                                                                                                                               married or marriage-like relationship
---------------------------------------------------------------------------------------------------------------------------------------------------------------------------

                  type:  numeric (byte)
                 label:  yesno

                 range:  [0,1]                        units:  1
         unique values:  2                        missing .:  0/196

            tabulation:  Freq.   Numeric  Label
                           122         0  no
                            74         1  yes

---------------------------------------------------------------------------------------------------------------------------------------------------------------------------
hdd_base_month                                                                                                            # heavy drinking days base month (baseline_month)
---------------------------------------------------------------------------------------------------------------------------------------------------------------------------

                  type:  numeric (byte)

                 range:  [0,25]                       units:  1
         unique values:  21                       missing .:  2/196

                  mean:   3.07216
              std. dev:   5.20611

           percentiles:        10%       25%       50%       75%       90%
                                 0         0         1         4         9

---------------------------------------------------------------------------------------------------------------------------------------------------------------------------
num_zapoi                                                                                                                Number of zapoi episodes, i.e. > 2 consecutive HDD
---------------------------------------------------------------------------------------------------------------------------------------------------------------------------

                  type:  numeric (byte)

                 range:  [0,16]                       units:  1
         unique values:  12                       missing .:  3/196

                  mean:    1.6943
              std. dev:     2.501

           percentiles:        10%       25%       50%       75%       90%
                                 0         0         0         3         5

---------------------------------------------------------------------------------------------------------------------------------------------------------------------------
avg_std_dd_base_month                                                                                                             avg std drinks among DD in baseline month
---------------------------------------------------------------------------------------------------------------------------------------------------------------------------

                  type:  numeric (double)

                 range:  [1,33]                       units:  1.000e-14
         unique values:  77                       missing .:  67/196

                  mean:   10.3312
              std. dev:   7.99056

           percentiles:        10%       25%       50%       75%       90%
                               1.5      4.45         8        16        22

---------------------------------------------------------------------------------------------------------------------------------------------------------------------------
avg_std_hdd_base_month                                                                                                           avg std drinks among HDD in baseline month
---------------------------------------------------------------------------------------------------------------------------------------------------------------------------

                  type:  numeric (double)

                 range:  [4.5111111,33]               units:  1.000e-07
         unique values:  53                       missing .:  97/196

                  mean:   14.0738
              std. dev:   7.46166

           percentiles:        10%       25%       50%       75%       90%
                                 5         8      12.5        17     24.75

---------------------------------------------------------------------------------------------------------------------------------------------------------------------------
mdr_base                                                                                                                                             baseline MDR per TOTBS
---------------------------------------------------------------------------------------------------------------------------------------------------------------------------

                  type:  numeric (byte)
                 label:  yesno

                 range:  [0,1]                        units:  1
         unique values:  2                        missing .:  0/196

            tabulation:  Freq.   Numeric  Label
                           170         0  no
                            26         1  yes

---------------------------------------------------------------------------------------------------------------------------------------------------------------------------
mdr_rx                                                                                                                                                  developed MDR on RX
---------------------------------------------------------------------------------------------------------------------------------------------------------------------------

                  type:  numeric (byte)
                 label:  yesno

                 range:  [0,1]                        units:  1
         unique values:  2                        missing .:  0/196

            tabulation:  Freq.   Numeric  Label
                           183         0  no
                            13         1  yes

---------------------------------------------------------------------------------------------------------------------------------------------------------------------------
cesd_depression_base                                                                                                                                            (unlabeled)
---------------------------------------------------------------------------------------------------------------------------------------------------------------------------

                  type:  numeric (byte)
                 label:  yesno

                 range:  [0,1]                        units:  1
         unique values:  2                        missing .:  0/196

            tabulation:  Freq.   Numeric  Label
                           170         0  no
                            26         1  yes

---------------------------------------------------------------------------------------------------------------------------------------------------------------------------
mdr_total                                                                                                                                                       (unlabeled)
---------------------------------------------------------------------------------------------------------------------------------------------------------------------------

                  type:  numeric (float)
                 label:  yesno

                 range:  [0,1]                        units:  1
         unique values:  2                        missing .:  0/196

            tabulation:  Freq.   Numeric  Label
                           157         0  no
                            39         1  yes

---------------------------------------------------------------------------------------------------------------------------------------------------------------------------
high_drug_risk_base                                                                                                           At least 1 drug risk 6 months before baseline
---------------------------------------------------------------------------------------------------------------------------------------------------------------------------

                  type:  numeric (float)
                 label:  yesno

                 range:  [0,1]                        units:  1
         unique values:  2                        missing .:  0/196

            tabulation:  Freq.   Numeric  Label
                           187         0  no
                             9         1  yes

---------------------------------------------------------------------------------------------------------------------------------------------------------------------------
stdrisk_base                                                                                                                                                    (unlabeled)
---------------------------------------------------------------------------------------------------------------------------------------------------------------------------

                  type:  numeric (float)

                 range:  [0,3]                        units:  1
         unique values:  4                        missing .:  0/196

            tabulation:  Freq.  Value
                           123  0
                            62  1
                            10  2
                             1  3

---------------------------------------------------------------------------------------------------------------------------------------------------------------------------
std_high_risk_base                                                                                                                               history of STD at baseline
---------------------------------------------------------------------------------------------------------------------------------------------------------------------------

                  type:  numeric (float)
                 label:  yesno

                 range:  [0,1]                        units:  1
         unique values:  2                        missing .:  0/196

            tabulation:  Freq.   Numeric  Label
                           123         0  no
                            73         1  yes

---------------------------------------------------------------------------------------------------------------------------------------------------------------------------
high_risk_base                                                                                                        High baseline risk for HIV:drug behavior and sex risk
---------------------------------------------------------------------------------------------------------------------------------------------------------------------------

                  type:  numeric (float)
                 label:  yesno

                 range:  [0,1]                        units:  1
         unique values:  2                        missing .:  0/196

            tabulation:  Freq.   Numeric  Label
                           150         0  no
                            46         1  yes

---------------------------------------------------------------------------------------------------------------------------------------------------------------------------
high_asi_alc_base                                                                                                                                               (unlabeled)
---------------------------------------------------------------------------------------------------------------------------------------------------------------------------

                  type:  numeric (float)
                 label:  yesno

                 range:  [0,1]                        units:  1
         unique values:  2                        missing .:  0/196

            tabulation:  Freq.   Numeric  Label
                           174         0  no
                            22         1  yes

---------------------------------------------------------------------------------------------------------------------------------------------------------------------------
high_asi_drug_base                                                                                                                                              (unlabeled)
---------------------------------------------------------------------------------------------------------------------------------------------------------------------------

                  type:  numeric (float)

                 range:  [0,1]                        units:  1
         unique values:  2                        missing .:  0/196

            tabulation:  Freq.  Value
                           184  0
                            12  1

---------------------------------------------------------------------------------------------------------------------------------------------------------------------------
low_social_capital                                                                                                                                              (unlabeled)
---------------------------------------------------------------------------------------------------------------------------------------------------------------------------

                  type:  numeric (float)
                 label:  yesno

                 range:  [0,1]                        units:  1
         unique values:  2                        missing .:  0/196

            tabulation:  Freq.   Numeric  Label
                           180         0  no
                            16         1  yes

---------------------------------------------------------------------------------------------------------------------------------------------------------------------------
rab_score_sex_base                                                                                                               RAB sex score baseline, out of 15 possible
---------------------------------------------------------------------------------------------------------------------------------------------------------------------------

                  type:  numeric (float)

                 range:  [1,7]                        units:  1
         unique values:  7                        missing .:  0/196

            tabulation:  Freq.  Value
                            45  1
                             8  2
                             7  3
                            16  4
                            89  5
                            24  6
                             7  7

---------------------------------------------------------------------------------------------------------------------------------------------------------------------------
total_rab_score_base                                                                                                                 Drug RAB score+sex RAB score, baseline
---------------------------------------------------------------------------------------------------------------------------------------------------------------------------

                  type:  numeric (float)

                 range:  [1,13]                       units:  1
         unique values:  11                       missing .:  0/196

                  mean:   4.15306
              std. dev:   2.16192

           percentiles:        10%       25%       50%       75%       90%
                                 1         2         5         5         6

---------------------------------------------------------------------------------------------------------------------------------------------------------------------------
sex01                                                                                                                                                                 sex01
---------------------------------------------------------------------------------------------------------------------------------------------------------------------------

                  type:  numeric (float)
                 label:  sex01

                 range:  [0,1]                        units:  1
         unique values:  2                        missing .:  0/196

            tabulation:  Freq.   Numeric  Label
                            35         0  female
                           161         1  male

---------------------------------------------------------------------------------------------------------------------------------------------------------------------------
under41                                                                                                                                                         (unlabeled)
---------------------------------------------------------------------------------------------------------------------------------------------------------------------------

                  type:  numeric (float)
                 label:  yesno

                 range:  [0,1]                        units:  1
         unique values:  2                        missing .:  1/196

            tabulation:  Freq.   Numeric  Label
                           100         0  no
                            95         1  yes
                             1         .  

. 
. 
. 
. 
. 
. 
. 
. 
. 
. 
. 
. 
. 
. 
. log close
      name:  <unnamed>
       log:  C:\data\impact\dictionary_impact_for_public.log
  log type:  text
 closed on:   7 Jan 2016, 15:51:31
---------------------------------------------------------------------------------------------------------------------------------------------------------------------------
